# Supplementary material for: Integrated treatment of hepatitis C virus infection among people who inject drugs: A multicenter randomized controlled trial (INTRO-HCV)
Source: PLoS Med. 2021 Jun 1;18(6):e1003653. doi: 10.1371/journal.pmed.1003653 (PMC8205181; doi:10.1371/journal.pmed.1003653)
Supplement: S1 Data — (CSV) [file pmed.1003653.s008.csv]

arm	gender	hcvrna	starttx	medication	total_delay1	initiationinarm	starttx1y	hcvrnamisno	cirrhosis	fibrosisnotcirr	perprotocoldrop
0	male	0	0	Epclusa	43	0	0	0	0	0	1
1	male	0	1	Epclusa	49	1	1	0	0	0
1	male	0	1	Epclusa	41	1	1	0	0	1
0	male	0	1	Epclusa	49	1	1	0	0	1
1	male	0	1	Epclusa	50	1	1	0	0	1
0	male		0	Epclusa	326	0	0	1	0	0
0	female	0	1	Epclusa	41	1	1	0	0	0
0	male	0	1	Epclusa	170	1	1	0	0	0
1	male	0	1	Epclusa	21	1	1	0	0	0
0	male	0	1	Epclusa	38	1	1	0	0	1
1	male	0	1	Epclusa	36	1	1	0	0	1
0	male	0	1	Zepatier	34	1	1	0	0	0
1	female	0	1	Epclusa	80	1	1	0	0	0
0	male	0	1	Epclusa	189	1	1	0
1	male	0	1	Epclusa	119	1	1	0	0	1
0	male	0	1	Epclusa	19	1	1	0	0	0
0	male	0	1	Epclusa	93	1	1	0	0	1
0	male	0	1	Epclusa	51	1	1	0
0	male	0	1	Harvoni	98	1	1	0
0	male	0	1	Epclusa	64	1	1	0	0	0
0	male	1	0	Epclusa	308	0	0	1	0	0	1
1	male	0	1	Zepatier	33	1	1	0	0	0
1	male	0	1	Epclusa	32	1	1	0	0	1
1	male		1	Harvoni	95	1	1	1
1	male	0	1	Epclusa	168	1	1	0	0	0
0	male		1	Epclusa	49	1	1	1	0	0
1	male	0	1	Epclusa	126	1	1	0	1	0
0	male	0	1	Zepatier	71	1	1	0	0	1
0	male	1	1	Epclusa	74	1	1	1	0	1
1	female	0	1	Vosevi	107	1	1	0	1	0
1	male		1	Harvoni	57	1	1	1	0	0
0	male	0	1	Zepatier	65	1	1	0	0	0
0	female	1	0			0	0	1	0	0
0	male	1	0	Epclusa	533	0	0	1	0	0
1	male	0	1	Epclusa	128	1	1	0	0	0
1	male	0	1	Epclusa	84	1	1	0	0	1
0	male	0	1	Zepatier	114	1	1	0	0	0
0	male		0	Harvoni	227	0	0	1			1
0	female	1	1	Epclusa	29	1	1	1	0	0
1	male	0	1	Epclusa	56	1	1	0	0	0
0	male	0	1	Epclusa	22	1	1	0	0	0
0	male	0	1	Epclusa	192	1	1	0	0	0
0	male	0	1	Zepatier	150	1	1	0	0	0
1	male	0	1	Vosevi	91	1	1	0	1	0
1	female	0	1	Zepatier	83	1	1	0	0	1
0	male	1	0	Epclusa	553	0	0	1	0	0	1
1	male	0	1	Epclusa	57	1	1	0	0	1
1	female		1	Epclusa	21	1	1	1	0	0
1	male	1	0	Epclusa		0	0	1
0	male	1	0	Harvoni	223	0	0	1	0	0
0	male	0	1	Harvoni	407	1	0	0	0	1
1	female	0	1	Epclusa	134	1	1	0	0	0
0	male	1	1	Epclusa	565	1	0	1	0	1
0	male		0	Zepatier	243	0	0	1	0	0
0	female	0	1	Epclusa	120	1	1	0	0	0
1	male	0	1	Zepatier	21	1	1	0	0	0
1	male	0	1	Epclusa	77	1	1	0	0	0
1	male	0	1	Epclusa	386	1	0	0	0	0
1	male	0	1	Zepatier	74	1	1	0	0	0
1	female	0	1	Harvoni	348	1	1	0	0	0
1	male	0	1	Maviret	24	1	1	0	0	0
1	male	0	1	Zepatier	133	1	1	0	0	0
0	male	0	1	Vosevi	39	1	1	0	1	0
0	male		1	Vosevi	64	1	1	1	1	0
0	female	1	0	Epclusa	239	0	0	1	0	0
0	male	0	1	Zepatier	191	1	1	0	0	1
1	male	0	1	Epclusa	53	1	1	0	1	0
1	female	1	1	Epclusa	415	1	0	1	0	0
0	male	1	0	Harvoni	257	0	0	1	0	1
1	male	0	1	Epclusa	33	1	1	0	0	0
1	male	0	1	Epclusa	45	1	1	0	0	1
1	male		1	Epclusa	105	1	1	1	1	0
0	female	0	1	Epclusa	46	1	1	0	1	0
1	male	0	1	Epclusa	20	1	1	0	1	0
0	female	1	1	Epclusa	218	1	1	1	0	0
0	male	0	1	Epclusa	60	1	1	0	1	0
1	female	0	1	Vosevi	27	1	1	0	1	0
0	male	0	1	Zepatier	20	1	1	0	0	0
1	male	1	1	Harvoni	21	1	1	1	0	1
0	female	0	1	Epclusa	34	1	1	0	0	0
0	male	1	0	Epclusa	196	0	0	1	1	0
1	female	0	1	Zepatier	34	1	1	0	0	0
0	female	0	1	Epclusa	0	1	1	0	0	1
0	female	0	1	Epclusa	159	1	1	0	0	0
0	male	0	1	Epclusa	228	1	1	0	0	1
1	male	0	1	Zepatier	118	1	1	0	0	0
0	male	1	0	Epclusa	429	0	0	1	0	0
0	male	1	0	Epclusa	612	0	0	1	0	1
1	female	0	1	Epclusa	102	1	1	0	0	1
0	male	0	1	Epclusa	48	1	1	0	0	0
0	male	1	1	Epclusa	303	1	1	1	0	0
1	female	0	1	Epclusa	38	1	1	0	0	1
0	male		1	Epclusa	263	1	1	1	0	1	1
1	male	0	1	Epclusa	63	1	1	0	0	0
0	female	0	1	Epclusa	36	1	1	0	0	0
1	male		1	Zepatier	13	1	1	1	0	0
0	female	0	1	Epclusa	103	1	1	0
1	male	1	1	Harvoni	31	1	1	1
0	female	0	1	Epclusa	69	1	1	0
0	male	0	1	Epclusa	10	1	1	0	0	1
0	male	0	1	Epclusa	25	1	1	0	1	0
0	female		1	Epclusa	37	1	1	1	0	0
0	male	0	1	Zepatier	50	1	1	0	0	0
0	male	0	1	Zepatier	69	1	1	0	0	0
1	male	0	1	Epclusa	147	1	1	0	0	1
1	male	0	1	Epclusa	145	1	1	0	0	0
0	male	0	1	Zepatier	139	1	1	0	0	0
0	male	0	1	Zepatier	59	1	1	0	0	1
0	female	1	0	Epclusa	444	0	0	1	0	0
0	male	1	1	Epclusa	609	1	0	1	0	0
0	male	0	1	Epclusa	185	1	1	0	1	0	1
1	male	0	1	Epclusa	10	1	1	0	0	0
1	female	0	1	Epclusa	80	1	1	0	0	1
0	male	1	0	Harvoni		0	0	1	0	1
0	female	0	1	Epclusa	146	1	1	0	1	0
0	female	0	1	Epclusa	13	1	1	0	0	0
0	male	0	1	Harvoni	21	1	1	0
0	male	0	1	Epclusa	93	1	1	0	0	0
1	male	0	1	Epclusa	40	1	1	0	1	0
1	female	0	1	Epclusa	111	1	1	0	0	0
1	female	1	1	Harvoni	78	1	1	1	0	1
1	female	0	1	Epclusa	44	1	1	0	1	0
1	female	0	1	Epclusa	114	1	1	0	0	0
1	male	0	1	Epclusa	70	1	1	0	0	0
0	male	0	1	Epclusa	275	1	1	0	0	0	1
1	male	0	1	Zepatier	37	1	1	0	0	0
1	male	0	1	Epclusa	33	1	1	0	0	1
1	female	0	1	Zepatier	140	1	1	0	0	0
1	male	0	1	Zepatier	14	1	1	0	0	0
0	male	0	1	Harvoni	307	1	1	0	0	0
0	male	0	1	Zepatier	50	1	1	0	0	0
1	male	0	1	Epclusa	41	1	1	0	0	0
0	female	0	1	Epclusa	72	1	1	0	0	0
0	male	0	1	Epclusa	123	1	1	0	0	0	1
1	male	0	1	Harvoni	25	1	1	0	0	0
1	male	0	1	Epclusa	62	1	1	0	0	0
1	female	0	1	Epclusa	132	1	1	0	0	1
1	male		1	Epclusa	78	1	1	1	0	0
1	male	0	1	Epclusa	13	1	1	0	0	0
1	male	0	1	Harvoni	142	1	1	0	0	1
1	male	0	1	Epclusa	63	1	1	0	0	0
1	male		1	Epclusa	161	1	1	1	0	0
1	male	0	1	Zepatier	203	1	1	0	0	1
0	male	1	0	Harvoni	276	0	0	1	0	0
0	female	0	1	Zepatier	34	1	1	0	0	0
1	female	0	1	Zepatier	21	1	1	0	0	0
1	female	0	1	Epclusa	37	1	1	0	0	0
0	male	0	1	Epclusa	98	1	1	0	0	0
1	male	0	1	Zepatier	56	1	1	0	0	0
1	male	0	1	Zepatier	67	1	1	0	0	0
1	male	0	1	Epclusa	73	1	1	0	0	1
1	male	0	1	Epclusa	105	1	1	0	1	0
0	male	0	1	Epclusa	26	1	1	0
1	male	0	1	Zepatier	91	1	1	0	0	0
1	male		1	Epclusa	198	1	1	1	1	0
0	female	0	1	Epclusa	139	1	1	0	0	0
0	female		1	Epclusa	161	1	1	1
0	male	0	1	Epclusa	77	1	1	0	0	1
0	male	0	1	Epclusa	167	1	1	0	0	0
0	male	0	1	Harvoni	128	1	1	0	0	0
0	male	0	1	Epclusa	18	1	1	0	0	0
1	male	0	1	Epclusa	77	1	1	0	0	0
0	male	1	0	Harvoni	539	0	0	1
1	male	0	1	Epclusa	70	1	1	0
1	male	0	1	Epclusa	32	1	1	0	1	0
0	male	1	0	Epclusa	561	0	0	1	0	0	1
0	male	0	1	Epclusa	38	1	1	0	0	0
1	male	1	0			0	0	1	0	0
1	male	1	1	Harvoni	112	1	1	1	0	1
1	male	0	1	Epclusa	14	1	1	0	0	1
0	male	0	1	Zepatier	141	1	1	0	0	0
1	male	0	1	Zepatier	92	1	1	0	0	0
1	male		1	Epclusa	53	1	1	1	0	0
1	male	0	1	Harvoni	83	1	1	0	0	0
0	male	0	1	Harvoni	157	1	1	0	0	1	1
0	female		1	Harvoni	151	1	1	1	1	0
0	male	0	0	Epclusa	257	0	0	0	0	1	1
0	male	1	1	Zepatier	34	1	1	1	0	1
0	male	0	1	Epclusa	55	1	1	0
0	male	0	0	Epclusa	288	0	0	0	0	0
0	male	1	0	Epclusa	624	0	0	1	0	0	1
1	male	0	1	Epclusa	141	1	1	0	0	1
0	male	0	1	Harvoni	510	1	0	0	0	0
0	male	0	1	Zepatier	247	1	1	0	0	0
0	male		1	Epclusa	80	1	1	1
1	male	0	1	Harvoni	80	1	1	0	1	0
1	male		1	Epclusa	485	1	0	1	0	0
0	male	1	0			0	0	1	0	1	1
1	male	0	1	Epclusa	181	1	1	0	0	1
1	male	0	1	Epclusa	180	1	1	0
1	male	0	1	Epclusa	39	1	1	0	0	0
1	female	0	1	Harvoni	91	1	1	0	0	0
1	female	0	1	Epclusa	126	1	1	0	0	0
1	female	0	1	Zepatier	59	1	1	0	0	0
1	female	0	1	Zepatier	71	1	1	0	0	0
0	male	1	0	Harvoni	532	0	0	1	0	1
1	male	0	1	Epclusa	43	1	1	0	0	0
0	male	1	1	Epclusa	54	1	1	1	0	0
1	female	0	1	Epclusa	67	1	1	0	0	0
1	male		1	Epclusa	46	1	1	1	0	0
1	male	1	1	Epclusa	195	1	1	1	0	0
0	male	0	1	Epclusa	78	1	1	0	1	0
0	male	0	1	Epclusa	31	1	1	0	0	0
0	male	0	1	Epclusa/Ribaverin	50	1	1	0	1	0
1	female	0	1	Epclusa	42	1	1	0	0	0
0	male	0	1	Harvoni	53	1	1	0	0	0	1
1	male	0	1	Epclusa	94	1	1	0	0	1
1	male	0	1	Zepatier	59	1	1	0	0	0
0	male		1	Epclusa	177	1	1	1	0	0
1	female		0	Harvoni	256	0	0	1
1	male		1	Zepatier	55	1	1	1	0	0
0	male	1	0	Epclusa	540	0	0	1	0	0
0	male	0	1	Epclusa	24	1	1	0	0	0
0	male	0	1	Epclusa	417	1	0	0	0	1
1	female	0	1	Epclusa	38	1	1	0	0	0
0	male	0	1	Epclusa	47	1	1	0	0	0
0	female	1	1	Harvoni	31	1	1	1	0	0
1	male	0	1	Epclusa	23	1	1	0	1	0
1	female	0	1	Zepatier	110	1	1	0	0	1
0	male	0	1	Epclusa	277	1	1	0	0	1
1	female	0	1	Epclusa	143	1	1	0	0	0
1	male	1	1	Epclusa	53	1	1	1	0	0
1	male	0	1	Epclusa	29	1	1	0	0	0
1	male	0	1	Epclusa	15	1	1	0	1	0
1	male	0	1	Epclusa	76	1	1	0	0	1
1	male	0	1	Epclusa	88	1	1	0	0	1
1	male	0	1	Epclusa	71	1	1	0	0	0
0	male		1	Epclusa	393	1	0	1	0	0
1	male	0	1	Zepatier	39	1	1	0	0	1
1	male	0	1	Vosevi	80	1	1	0	1	0
0	male	0	0	Epclusa	177	0	0	0	0	1	1
0	male	0	1	Epclusa	503	1	0	0	0	0
1	female	0	1	Zepatier	41	1	1	0	0	0
0	male	0	1	Epclusa	43	1	1	0	0	0
0	male	0	1	Epclusa	27	1	1	0
0	female		1	Harvoni	203	1	1	1	0	0
0	female	0	1	Zepatier	31	1	1	0	0	0
1	female	0	1	Harvoni	86	1	1	0	0	0
0	male	0	1	Epclusa	156	1	1	0	0	0
1	male	0	1	Zepatier	35	1	1	0	0	0
0	male	0	1	Epclusa	77	1	1	0
1	male	0	1	Epclusa	81	1	1	0	0	0
0	male	0	1	Maviret	148	1	1	0	0	1	1
1	male	0	1	Zepatier	61	1	1	0	0	0
1	male	0	1	Epclusa	178	1	1	0	1	0
1	female	0	1	Epclusa	66	1	1	0	0	1
0	female	1	0			0	0	1	0	0
0	male	0	1	Epclusa	30	1	1	0	0	0
1	female	0	1	Epclusa	55	1	1	0	0	1
1	male		1	Epclusa	139	1	1	1
1	male	0	1	Epclusa	90	1	1	0	1	0
0	male	1	0	Epclusa	587	0	0	1	0	0
1	male	0	1	Epclusa	52	1	1	0	0	0
0	male	1	0	Epclusa	248	0	0	1	0	0
0	female		1	Epclusa	232	1	1	1	0	0	1
0	male	1	0	Vosevi	435	0	0	1	1	0	1
0	male	1	1	Epclusa	339	1	1	1	0	0
1	male	0	1	Epclusa	16	1	1	0	0	0
0	male	0	1	Zepatier	2	1	1	0	0	0
1	male	0	1	Epclusa	152	1	1	0	0	1
0	male	0	1	Epclusa	10	1	1	0	0	0
1	male	0	1	Zepatier	77	1	1	0	0	1
0	male	0	1	Epclusa	38	1	1	0	0	0
0	male	0	1	Epclusa	54	1	1	0	0	0
0	male		1	Harvoni	61	1	1	1
1	male		1	Zepatier	20	1	1	1	0	0
0	female	0	1	Zepatier	122	1	1	0
1	female		1	Epclusa	462	1	0	1
0	male	0	1	Zepatier	498	1	0	0	0	0
0	male	1	0	Epclusa		0	0	1	0	1
0	male	1	1	Epclusa	83	1	1	1
0	male	1	1	Epclusa	322	1	1	1	0	0
1	male	0	1	Harvoni	131	1	1	0	0	0
1	male	0	1	Epclusa	35	1	1	0	0	1
1	male	0	1	Epclusa	186	1	1	0	0	0
1	male	0	1	Harvoni	122	1	1	0
0	male	0	1	Epclusa	184	1	1	0	0	1	1
0	male		0			0	0	1	1	0
1	male	0	1	Zepatier	49	1	1	0	0	0
0	female	0	1	Harvoni	70	1	1	0	0	0
1	male	0	1	Epclusa	163	1	1	0
1	male	0	1	Epclusa	36	1	1	0	0	0
0	male	0	1	Epclusa	121	1	1	0	1	0
0	male	1	0	Harvoni		0	0	1	0	0
1	female	0	1	Zepatier	39	1	1	0	0	0
0	male	0	0	Harvoni	43	0	0	0	0	0	1
1	male	0	1	Epclusa	30	1	1	0	0	0
0	male	0	1	Harvoni	270	1	1	0	0	0
1	male	0	1	Epclusa	112	1	1	0	0	0
1	male	0	1	Epclusa	100	1	1	0	1	0
1	female	0	1	Vosevi	36	1	1	0	1	0
1	female	0	1	Harvoni	95	1	1	0
0	male	0	1	Zepatier	133	1	1	0	0	0
0	male	0	1	Zepatier	32	1	1	0	0	0
1	female	0	1	Zepatier	105	1	1	0	0	0
0	male		1	Zepatier	252	1	1	1	0	0
0	male	0	1	Epclusa	57	1	1	0	0	0
1	female	0	1	Vosevi	83	1	1	0	1	0
